# Supplementary material for: Exploring the Use of Smartwatches and Activity Trackers for Health-Related Purposes for Children Aged 5 to 11 years: Systematic Review
Source: J Med Internet Res. 2025 Jan 27;27:e62944. doi: 10.2196/62944 (PMC11811667; doi:10.2196/62944)
Supplement: Multimedia Appendix 4 [file jmir_v27i1e62944_app4.xlsx]

## Sheet: CASP
Critial Appraisal Skills Programme [1]
Reference	Rater	1. Was there a clear statement of aims?	2. Is a qualitative methodology appropriate?	3. Was the research design appropriate to address the aims of the research?	4. Was the recruitment strategy appropriate to the aims of the research?	5. Was the data collected in a way that addressed the research issue?	6. Has the relationship between researcher and participants been adequately considered?	7. Have ethical issues been taken into consideration?	8. Was the data analysis suffeciently rigorous?	9. Is there a clear statement of findings?	10. How valuable is the research?		Y = Yes; N= No; CT = Can't tell
Saksono et al [2]	AB	Y	Y	Y	Y	Y	N	Y	Y	Y	Y
	LT	Y	Y	Y	Y	Y	N	Y	Y	Y	Y
Torrado, Gomez and Montoro [3]	AB	Y	Y	Y	N	N	N	N	N	N	N
	LT	Y	Y	Y	N	N	N	N	N	N	N
Masteller, Sirard and Freedson [4]	AB	Y	Y	Y	Y	Y	N	Y	N	N	Y
	LT	Y	Y	Y	Y	Y	N	Y	N	N	Y
Schoeppe et al [5]	AB	Y	Y	Y	Y	Y	N	Y	Y	Y	Y
	LT	Y	Y	Y	Y	Y	N	Y	Y	Y	Y
Schaefer, Van Loan and German [6]	AB	Y	Y	N	Y	CT	N	Y	N	N	N
	LT	Y	Y	N	Y	CT	N	Y	N	N	N
Creaser et al [7]	AB	Y	Y	Y	Y	Y	N	Y	Y	Y	Y
	LT	Y	Y	Y	Y	Y	N	Y	Y	Y	Y
Saksono et al [8]	AB	Y	Y	Y	CT	Y	Y	Y	Y	Y	N
	LT	Y	Y	Y	CT	Y	Y	Y	Y	Y	N
Hosseni et al (2017) [9]	AB	Y	Y	N	N	N	N	Y	N	N	N
	LT	Y	Y	N	N	N	N	Y	N	N	N

## Sheet: Q-SSP
The Quality of Survey Studies in Psychology checklist [10]
Paper		Intro				Participants			data collection								Results	Discussion	ethics			Y = Yes; N = No
	Rater	Was the problem or phenomenon under investigation defined, described, and justified?	Was the population under investigation defined, described, and justified	Were specific research questions or hypotheses stated?	Were operational definitions of all study variables provided?	Were participant inclusion criteria stated?	was the participant recruitment strategy described?	Was a justification/ rationale for the sample size provided?	Was the attrition rate provided	Was a method of treating attrition provided	Were the data analysis techniques justified (i.e., was the link between hypotheses/ aims / research questions and data analyses explained)?	Were the measures provided in the report (or in a supplement) infull?	Was evidence provided for the validity of all the measures (or instrument) used?	Was information provided about the person(s) who collected the data (e.g., training, expertise, other demographic characteristics)?	Was information provided about the context (e.g., place) of data collection?	Was information provided about the duration (or start and end date) of data collection?	Was the study sample described in terms of key demographic characteristics?	Was discussion of findings confined to the population from which the sample was drawn?	Were participants asked to provide (informed) consent or assent?	Were participants debriefed at the end of data collection?	Were funding sources or conflicts of interest disclosed?
O'Brien et al [11]	AB	Y	Y	Y	Y	N	N	N	N	N	Y	Y	N	Y	N	Y	N	Y	N	N	N
	LT	Y	Y	Y		N	N	N	N	N	Y	Y	N	Y	N	Y	N	Y	N	N	N
Wing et al [12]	AB	Y	Y	Y	Y	Y	Y	N	Y	N	Y	N	N	N	N	Y	Y	Y	Y	N	Y
	LT	Y	Y	Y		Y	Y	N	Y	N	Y	N	N	N	N	Y	Y	Y	Y	N	Y
Schoeppe et al [13]	AB	Y	Y	Y		Y	Y	Y	Y	Y	Y	Y	Y	N	Y	Y	Y	Y	Y	N	Y
	LT	Y	Y	Y		Y	Y	Y	Y	Y	Y	Y	Y	N	Y	Y	Y	Y	Y	N	Y

## Sheet: NIH Controlled Intervention  
the National Heart Lung and Blood Institute (NIH) Controlled Intervention assessment tool [14]
Reference	Rater	1. Was the study described as radomized, a randomized trial, a randomised clinical trial or an RCT?	2. Was the method of randomisation adequate?	3. Was the treatment allocation concealed?	4. Were study participants and providers blinded to treatment group assignment?	5. Were the people assessing the outcomes blinded to the participant's group assingments?	6. Were the groups similar at baseline on important characteristics that could affect outcomes?	7. Was the overall drop-out rate from the study at endpoint 20% or lower of the number allocation to treatment?	8. Was the differential drop out at endpoint 15 percentage points or lower?	9. Was there high adherence to the intervention protocols for each treatment group?	10. Were other inteverntions avoided or similar in the groups?	11. Were outcomes assessed using valid and reliable measures implemented consistently across all study participants?	12. Did the authors report that the sample size was sufficiently large to be able to detect a difference in the main outcome between groups with at least 80% power?	13. Were outcomes reported or subgroups analyzed prespecified (i.e., identified before analyses were conducted)?	14. Were all randomized participants analyzed in the group to which they were originally assigned, i.e., did they use an intention-to-treat analysis?	Overall Quality Assessment
Duck et al [15]	AB	N	CD	NR	N	N	Y	N	NR	CD	NR	Y	N	NR	NR	Poor
	LT	Y	CD	NR	N	N	Y	N	NR	CD	NR	Y	N	NR	NR	Poor
Jackson et al [16]	AB	Y	CD	NR	N	N	N	NR	NR	NR	NR	N	N	NR	NR	Poor
	LT	Y	CD	NR	N	N	N	NR	NR	NR	NR	Y	N	NR	NR	Poor
Buchele-Harris and Chen [17]	AB	N	N/A	NR	N	N	CD	NR	NR	NR	NR	Y	N	NR	NR	Poor
	LT	N	N/A	NR	N	N	CD	NR	NR	NR	NR	Y	N	NR	NR	Poor

## Sheet: NIH Pre-Post
the National Heart Lung and Blood Institute (NIH) Pre-Post Assessment tool [18]
Reference	Rater	1. Was the study question or objective clearly stated?	2. Were eligibility/selection criteria for the study population prespecified and clearly described?	3. Were the participants in the study representative of those who would be eligible for the test/service/intervention in the general or clinical population of interest?	4. Were all eligible participants that met the prespecified entry criteria enrolled?	5. Was the sample size sufficiently large to provide confidence in the findings?	6. Was the test/service/intervention clearly described and delivered consistently across the study population?	7. Were the outcome measures prespecified, clearly defined, valid, reliable, and assessed consistently across all study participants?	8. Were the people assessing the outcomes blinded to the participants' exposures/interventions?	9. Was the loss to follow-up after baseline 20% or less? Were those lost to follow-up accounted for in the analysis?	10. Did the statistical methods examine changes in outcome measures from before to after the intervention? Were statistical tests done that provided p values for the pre-to-post changes?	11. Were outcome measures of interest taken multiple times before the intervention and multiple times after the intervention (i.e., did they use an interrupted time-series design)?	12. If the intervention was conducted at a group level (e.g., a whole hospital, a community, etc.) did the statistical analysis take into account the use of individual-level data to determine effects at the group level?	Y = Yes; N = No; CD = Cannot determine; N/A = Not applicable; NR = Not reported
Schoeppe et al [19]	AB	Y	Y	CD	CD	Y	Y	Y	N	Y	Y	N	N/A
	LT	Y	Y	CD	CD	Y	Y	Y	N	Y	Y	N	N/A

## Sheet: References
References
[1] (CASP), C.A.S.P. Qualitative Studies Checklist 2023 [cited 2024 22.05.24]; Available from: https://casp-uk.net/casp-tools-checklists/.
[2] Saksono, H., et al. Family health promotion in low-SES neighborhoods: A two-month study of wearable activity tracking. in Proceedings of the 2018 chi conference on human factors in computing systems. 2018.
[3] Torrado, J.C., J. Gomez, and G. Montoro, Emotional self-regulation of individuals with autism spectrum disorders: smartwatches for monitoring and interaction. Sensors, 2017. 17(6): p. 1359
[4] Masteller, B., J. Sirard, and P. Freedson, The physical activity tracker testing in youth (PATTY) study: Content analysis and children’s perceptions. JMIR mHealth and uHealth, 2017. 5(4): p. e6347.
[5] Schoeppe, S., et al., Experience and Satisfaction with a Family-Based Physical Activity Intervention Using Activity Trackers and Apps: A Qualitative Study. International Journal of Environmental Research and Public Health, 2023. 20(4): p. 3327
[6] Schaefer, S.E., M. Van Loan, and J.B. German, Peer reviewed: A feasibility study of wearable activity monitors for pre-adolescent school-age children. Preventing chronic disease, 2014. 11.
[7] Creaser, A.V., et al., Exploring families’ acceptance of wearable activity trackers: A mixed-methods study. International Journal of Environmental Research and Public Health, 2022. 19(6): p. 3472.
[8] Saksono, H., et al. Social reflections on fitness tracking data: A study with families in low-SES neighborhoods. in Proceedings of the 2019 chi conference on human factors in computing systems. 2019.
[9] Hosseini, A., et al., Feasibility of a secure wireless sensing smartwatch application for the self-management of pediatric asthma. Sensors, 2017. 17(8): p. 1780.
[10] Protogerou, C. and M.S. Hagger, A checklist to assess the quality of survey studies in psychology. Methods in Psychology, 2020. 3: p. 100031
[11] O’Brien, A.M., et al., Providing visual directives via a smart watch to a student with Autism Spectrum Disorder: an intervention note. Augmentative and Alternative Communication, 2020. 36(4): p. 249-257.
[12] Wing, D., et al., Recommendations for identifying valid wear for consumer-level wrist-worn activity trackers and acceptability of extended device deployment in children. Sensors, 2022. 22(23): p. 9189.
[13] Schoeppe, S., et al., Feasibility of using activity trackers and apps to increase physical activity in whole families: The Step it Up Family intervention. Digital Health, 2022. 8: p. 20552076221129083.
[14] National Heart, L., and Blood Institute. Quality Assessment of Controlled Intervention Studies. 2021 July 2021 16.10.24]; Available from: https://www.nhlbi.nih.gov/health-topics/study-quality-assessment-tools.
[15] Duck, A.A., et al., Physical activity and fitness: the feasibility and preliminary effectiveness of wearable activity tracker technology incorporating altruistic motivation in youth. Journal for Specialists in Pediatric Nursing, 2021. 26(1): p. e12313.
[16] Jackson, S.L., et al., Enhancing the Fitness and Academics of Children using Technology in the Schools (FACTS). Journal of Physical Education and Sport, 2022. 22(11): p. 2810-2817.
[17] Buchele Harris, H. and W. Chen, Technology-enhanced classroom activity breaks impacting children’s physical activity and fitness. Journal of clinical medicine, 2018. 7(7): p. 165.
[18] National Heart, L., and Blood Institute. Quality Assessment Tool for Before-After (Pre-Post) Studies With No Control Group. 2021 July 2021 16.10.24]; Available from: https://www.nhlbi.nih.gov/health-topics/study-quality-assessment-tools.
[19] Schoeppe, S., et al., Effects of an activity tracker and app intervention to increase physical activity in whole families—the step it up family feasibility study. International Journal of Environmental Research and Public Health, 2020. 17(20): p. 7655.
